# Supplementary material for: Enhanced Nutritional and Functional Recovery in Femur Fracture Patients Post-Surgery: Preliminary Evidence of Muscle-Targeted Nutritional Support in Real-World Practice
Source: Geriatrics (Basel). 2024 Nov 27;9(6):153. doi: 10.3390/geriatrics9060153 (PMC11675484; doi:10.3390/geriatrics9060153)
Supplement: Supplementary file 1 [file geriatrics-09-00153-s001.zip]

Archive with 1 entries (1 files):
- geriatrics-3289613-supplementary.pdf
